# Supplementary material for: Use of Nanocellulose to Produce Water-Based Conductive Inks with Ag NPs for Printed Electronics
Source: Int J Mol Sci. 2022 Mar 9;23(6):2946. doi: 10.3390/ijms23062946 (PMC8955796; doi:10.3390/ijms23062946)
Supplement: Supplementary file 1 [file ijms-23-02946-s001.zip]

Archive with 1 entries (1 files):
- ijms-1623015-supplementary.pdf
